# Supplementary material for: The sensitivity of the yeast, Saccharomyces cerevisiae, to acetic acid is influenced by DOM34 and RPL36A
Source: PeerJ. 2017 Nov 14;5:e4037. doi: 10.7717/peerj.4037 (PMC5691786; doi:10.7717/peerj.4037)
Supplement: File S1 [file peerj-05-4037-s002.xlsx]

## Sheet: Sheet1
Primer name	Sequence (5'-3')	Experiment
BS-DOM34-F	TTA AGC ATT CGT TGC TGC ATC GTT GTC ATT TTG TTC AAT TATCGC ATT CCT ATC ATA GCA CAC ATA CGA TTT AGG TGA CAC	Gene knock-out
BS-DOM34-R	CTG CAC GTG ACT AAC TAG AAC CAT TTC ACA ACA ACT CAA TTAATT GCG GCT TCA CAT CTA AAT ACG ACT CAC TAT AGG GAG	Gene knock-out
BS-DOM34-con	GTC GAC AGA GTT CTC TTC GGC GCC ATT AGC	Gene knock-out
BS-RPL36A-F	CAGTATAGTACTGATTTACAAGTATCAAAGAAACAAGAAAGACAGCAAACACAATAAGAACACATACGATTTAGGTGACAC	Gene knock-out
BS-RPL36A-R	CTAAGTTAAAAAGAAAATATGATATCTATATATATATTACAAAAATCAGTTTTTAGAAACAATACGACTCACTATAGGGAG	Gene knock-out
BS-RPL36A-con	GAGAATCCCCCACATAAGGATGCA	Gene knock-out
Nat-Con	TCCAGTGCCTCGATGGCCTCGGCG	Gene knock-out
HSC82-F	CCGGTGAATCTCTAAAGGCA	qRT-PCR
HSC82-R	ATCAATTGGGTCGGTCAAGA	qRT-PCR
HSP82-F	GAGTTGACGAAGGTGGTGCT	qRT-PCR
HSP82-R	ATGCAAAGGAAGTTGGTTCG	qRT-PCR
PGK1-F	CAGACCATTCTTGGCCATCT	qRT-PCR (housekeeping)
PGK1-R	CGAAGATGGAGTCACCGATT	qRT-PCR (housekeeping)
LacZ-F	TTGAAAATGGTCTGCTGCTG	qRT-PCR
LacZ-R	TATTGGCTTCATCCACCACA	qRT-PCR
Ploy T	TTTTTTTTTTTTTTTTTT	CDNA preparation
