# Supplementary material for: The sensitivity of the yeast, Saccharomyces cerevisiae, to acetic acid is influenced by DOM34 and RPL36A
Source: PeerJ. 2017 Nov 14;5:e4037. doi: 10.7717/peerj.4037 (PMC5691786; doi:10.7717/peerj.4037)
Supplement: File S2 — Re-introduction of target genes reverses the observed genetic interactions phenotype. The sick phenotypes of double gene knockout strains are reversed when target genes are re-introduced into the corresponding mutant strains. [file peerj-05-4037-s003.xlsx]

## Sheet: Suppl-2
Re-introduction of deleted target genes (DOM34 and RPL36A) in double mutants. Re-introduction of target genes reverses the observed genetic interactions phenotype. The sick phenotypes of double gene knockout strains are reversed when target genes are re-introduced into the corresponding mutant strains.
Double mutant strains	Phenotype
		p-DOM34	Empty plasmid
dom34Δ-arx1Δ	Sick	WT	Sick
dom34Δ-mrpl9Δ	Sick	WT	Sick
dom34Δ-tgs1Δ	Sick	WT	Sick
dom34Δ-yap1Δ	Sick	WT	Sick
dom34Δ-rpl37bΔ	Sick	WT	Sick
dom34Δ-pci8Δ	Sick	WT	Sick
dom34Δ-rpl23aΔ	Sick	WT	Sick
dom34Δ-gis2Δ	Sick	WT	Sick
dom34Δ-ybl079wΔ	Sick	WT	Sick
dom34Δ-rps8aΔ	Sick	WT	Sick
dom34Δ-brr1Δ	Sick	WT	Sick
dom34Δ-ymr190cΔ	Sick	WT	Sick
Control double mutant strains		p-ATP22	Empty plasmid
dom34Δ-rpl37bΔ	Sick	Sick	Sick
Double mutant strains	Phenotype
		p-RPL36A	Empty plasmid
rpl36aΔ-rpl6bΔ	Sick	WT	Sick
rpl36aΔ-eap1Δ	Sick	WT	Sick
rpl36aΔ-mrpl39Δ	Sick	WT	Sick
rpl36aΔ-rpl37bΔ	Sick	WT	Sick
rpl36aΔ-trm1Δ	Sick	WT	Sick
rpl36aΔ-rpl20bΔ	Sick	WT	Sick
rpl36aΔ-rpl19aΔ	Sick	WT	Sick
rpl36aΔ-rps1aΔ	Sick	WT	Sick
rpl36aΔ-ygr285cΔ	Sick	WT	Sick
rpl36aΔ-sac3Δ	Sick	WT	Sick
rpl36aΔ-rpl35bΔ	Sick	WT	Sick
rpl36aΔ-ydr515wΔ	Sick	WT	Sick
Control double mutant strains		p-ATP22	Empty plasmid
rpl36aΔ-rpl20bΔ	Sick	Sick	Sick

## Sheet: systematic gene names 
Gene names (deletions)	systematic names
arx1	YDR101C
brr1	YPR057W
dom34	YNL001W
eap1	YKL204W
gis2	YNL255C
mrpl39	YML009C
mrpl9	YGR220C
NUP170	YBL079W
pci8	YIL071C
rpl19a	YBR084C-A
rpl20b	YOR312C
rpl23a	YBL087C
rpl35b	YDL136W
rpl36a	YMR194W
rpl37b	YDR500C
rpl6b	YLR448W
rps1a	YLR441C
rps8a	YBL072C
sac3	YDR159W
SGS1	ymr190c
slf1	YDR515W
tgs1	YPL157W
trm1	YDR120C
yap1	YML007W
zuo1	YGR285C
